# Supplementary material for: Neutrophil Extracellular Traps Drive Dacryolithiasis
Source: Cells. 2023 Jul 14;12(14):1857. doi: 10.3390/cells12141857 (PMC10377949; doi:10.3390/cells12141857)
Supplement: Supplementary file 1 [file cells-12-01857-s001.zip]

Archive with 1 entries (1 files):
- cells-2478842-supplementary.pdf
